# Supplementary material for: EDIL3 influenced the αvβ3‐FAK/MEK/ERK axis of endothelial cells in psoriasis
Source: J Cell Mol Med. 2022 Sep 6;26(20):5202–12. doi: 10.1111/jcmm.17544 (PMC9575107; doi:10.1111/jcmm.17544)
Supplement: Supplementary file 2 — Figure S2 [file JCMM-26-5202-s002.zip]

Archive with 2 entries (2 files):
- JCMM_17544_Suppl. Fig.2A-D.jpg
- JCMM_17544_Suppl. Fig.2E.jpg
